# Supplementary material for: Ellagic Acid Prevented Dextran-Sodium-Sulfate-Induced Colitis, Liver, and Brain Injury through Gut Microbiome Changes
Source: Antioxidants (Basel). 2023 Oct 20;12(10):1886. doi: 10.3390/antiox12101886 (PMC10604018; doi:10.3390/antiox12101886)
Supplement: Supplementary file 1 [file antioxidants-12-01886-s001.zip]

Archive with 1 entries (1 files):
- antioxidants-2599387-supplementary.pdf
